# Supplementary material for: Dysregulation of matricellular proteins is an early signature of pathology in laminin-deficient muscular dystrophy
Source: Skelet Muscle. 2014 Jul 2;4:14. doi: 10.1186/2044-5040-4-14 (PMC4114446; doi:10.1186/2044-5040-4-14)
Supplement: Additional file 1: Table S1 — Fold Change in Gene Expression Compared to Age-Matched WT. [file 2044-5040-4-14-S1.xlsx]

## Sheet: Sheet1
	Additional file 1:l Table S1. Fold Change in Gene Expression Compared to Age-Matched WT
		Gene	1 Week	2 Weeks	3 weeks	4 weeks
	Myogenesis	MyoD	1.45±0.16	1.71±0.33	2.23±0.30	1.71±0.57
		Myogenin	1.44±0.19	3.09±0.79	1.81±0.30	2.07±0.47
		eMYHC	1.92±0.43	15.27±2.29	11.49±3.95	31.88±13.86
	Inflammation	CD11b	7.59±1.82	8.48±1.46	11.26±2.90	9.51±1.30
		TNF-a	3.19±1.43	1.98±0.74	7.35±2.63	2.51±0.90
		MCP-1	0.69±0.08	0.72±0.20	1.21±0.13	1.91±0.46
		OPN	84.14±60.33	84.61±42.01	90.07±48.85	12.79±4.50
	Fibrosis/ECM Remodeling	COL1a	0.97±0.15	2.27±1.07	1.62±0.71	1.82±0.31
		FN1	1.95±0.23	2.27±0.35	4.01±1.31	4.17±0.54
		POSTN	1.49±0.12	3.30±0.86	9.78±3.97	27.76±8.29
		MMP2	1.13±0.15	2.13±0.57	2.89±0.86	4.28±0.61
		MMP9	2.73±0.66	2.19±0.91	2.27±0.54	1.25±0.33
		TIMP1	6.40±1.38	7.93±1.94	14.58±5.19	8.24±2.36
	RAS System	Agt	0.85±0.20	0.94±0.18	1.35±0.16	1.16±0.22
		Ace	1.10±0.10	1.18±0.20	1.58±0.27	1.82±0.15
		Agtr1a	0.83±0.12	0.66±0.15	1.54±0.26	1.91±0.12
		Agtr2	1.05±0.16	2.61±0.73	7.81±1.87	21.43±4.01
